# Supplementary material for: Feasibility Study on Quantification of Biodegradable Polyester Microplastics Based on Intrinsic Fluorescence
Source: Polymers (Basel). 2025 Nov 5;17(21):2953. doi: 10.3390/polym17212953 (PMC12609927; doi:10.3390/polym17212953)
Supplement: Supplementary file 1 [file polymers-17-02953-s001.zip]

Archive with 1 entries (1 files):
- polymers-3935077-supplementary.pdf
